# Supplementary material for: Comparison of the dynamics of neural interactions between current-based and conductance-based integrate-and-fire recurrent networks
Source: Front Neural Circuits. 2014 Mar 5;8:12. doi: 10.3389/fncir.2014.00012 (PMC3943173; doi:10.3389/fncir.2014.00012)
Supplement: Supplementary file 1 [file DataSheet1.ZIP]

Archive with 21 entries (19 files):
- CavallariEtAl2014/LIF_COBN/
- CavallariEtAl2014/LIF_COBN/code_COBN.c
- CavallariEtAl2014/LIF_COBN/code_COBN.m
- CavallariEtAl2014/LIF_COBN/gasdev.c
- CavallariEtAl2014/LIF_COBN/gasdev.h
- CavallariEtAl2014/LIF_COBN/parameters_COBN.m
- CavallariEtAl2014/LIF_COBN/ran1.c
- CavallariEtAl2014/LIF_COBN/ran1.h
- CavallariEtAl2014/LIF_COBN/ReadMe_COBN.pdf
- CavallariEtAl2014/LIF_COBN/ReadMe_COBN.txt
- CavallariEtAl2014/LIF_CUBN/
- CavallariEtAl2014/LIF_CUBN/code_CUBN.c
- CavallariEtAl2014/LIF_CUBN/code_CUBN.m
- CavallariEtAl2014/LIF_CUBN/gasdev.c
- CavallariEtAl2014/LIF_CUBN/gasdev.h
- CavallariEtAl2014/LIF_CUBN/parameters_CUBN.m
- CavallariEtAl2014/LIF_CUBN/ran1.c
- CavallariEtAl2014/LIF_CUBN/ran1.h
- CavallariEtAl2014/LIF_CUBN/ReadMe_CUBN.pdf
- CavallariEtAl2014/LIF_CUBN/ReadMe_CUBN.txt
- CavallariEtAl2014/readme.txt
