# Supplementary material for: Comparison of the dynamics of neural interactions between current-based and conductance-based integrate-and-fire recurrent networks
Source: Front Neural Circuits. 2014 Mar 5;8:12. doi: 10.3389/fncir.2014.00012 (PMC3943173; doi:10.3389/fncir.2014.00012)
Supplement: Supplementary file 1 [file DataSheet1.ZIP › CavallariEtAl2014/LIF_COBN/gasdev.c]

#include <math.h>
#include "ran1.h"
#include "gasdev.h"


float gasdev(long *idum)
{
	float ran1(long *idum); 
	static int iset=0;
	static float gset;
	float fac,rsq,v1,v2;

	if  (iset == 0) {
		do {
			v1=2.0*ran1(idum)-1.0;
			v2=2.0*ran1(idum)-1.0;
			rsq=v1*v1+v2*v2;
		} while (rsq >= 1.0 || rsq == 0.0);
		fac=sqrt(-2.0*log(rsq)/rsq);
		gset=v1*fac;
		iset=1;
		return v2*fac;
	} else {
		iset=0;
		return gset;
	}
}
