# Supplementary material for: Comparison of the dynamics of neural interactions between current-based and conductance-based integrate-and-fire recurrent networks
Source: Front Neural Circuits. 2014 Mar 5;8:12. doi: 10.3389/fncir.2014.00012 (PMC3943173; doi:10.3389/fncir.2014.00012)
Supplement: Supplementary file 1 [file DataSheet1.ZIP › CavallariEtAl2014/LIF_COBN/ran1.c]

#include "ran1.h"
/* note #undef's at end of file */
/* returns a uniform random deviate between 0 and 1 (exclusive of the endpoint values)*/
/* call with idum a negative integer to initialize (if you use a positive integer the deviates you obtain is independet of the seed); 
 * do not alter idum between successive deviates in a sequence
 * If the value of idum is not initialized you will always obtain the same deviates
 */

#define IA 16807
#define IM 2147483647
#define AM (1.0/IM)
#define IQ 127773
#define IR 2836
#define NTAB 32
#define NDIV (1+(IM-1)/NTAB)
#define EPS 1.2e-7
#define RNMX (1.0-EPS)


float ran1(long *idum) /* ran1 ha in input un puntatore a long, ma poi nel codice sfrutta il valore puntato, non il suo indirizzo*/
{
	int j;
	long k;
	static long iy=0;
	static long iv[NTAB];
	float temp;

	if (*idum <= 0 || !iy) {
		if (-(*idum) < 1) *idum=1;
		else *idum = -(*idum);
		for (j=NTAB+7;j>=0;j--) {
			k=(*idum)/IQ;
			*idum=IA*(*idum-k*IQ)-IR*k;
			if (*idum < 0) *idum += IM;
			if (j < NTAB) iv[j] = *idum;
		}
		iy=iv[0];
	}
	k=(*idum)/IQ;
	*idum=IA*(*idum-k*IQ)-IR*k;
	if (*idum < 0) *idum += IM;
	j=iy/NDIV;
	iy=iv[j];
	iv[j] = *idum;
	if ((temp=AM*iy) > RNMX) return RNMX;
	else return temp;
}


#undef IA
#undef IM
#undef AM
#undef IQ
#undef IR
#undef NTAB
#undef NDIV
#undef EPS
#undef RNMX
