# Supplementary material for: Comparison of the dynamics of neural interactions between current-based and conductance-based integrate-and-fire recurrent networks
Source: Front Neural Circuits. 2014 Mar 5;8:12. doi: 10.3389/fncir.2014.00012 (PMC3943173; doi:10.3389/fncir.2014.00012)
Supplement: Supplementary file 1 [file DataSheet1.ZIP › CavallariEtAl2014/LIF_COBN/ran1.h]

float ran1(long *idum);
