# Supplementary material for: Comparison of the dynamics of neural interactions between current-based and conductance-based integrate-and-fire recurrent networks
Source: Front Neural Circuits. 2014 Mar 5;8:12. doi: 10.3389/fncir.2014.00012 (PMC3943173; doi:10.3389/fncir.2014.00012)
Supplement: Supplementary file 1 [file DataSheet1.ZIP › CavallariEtAl2014/readme.txt]

This is the readme for the two models associated with the paper:

S.Cavallari, S. Panzeri and A.Mazzoni (2014) Comparison of the
dynamics of neural interactions between current-based and conductance-based 
integrate-and-fire recurrent networks, Frontiers in Neural Circuits
8:12. doi: 10.3389/fncir.2014.00012

Recurrent networks, each of two populations (excitatory and inhibitory) of
randomly connected Leaky Integrate-and-Fire (LIF) neurons with either
conductance-based synapses (COBN) or current-based synapses (CUBN)
were studied. The activity of the LIF COBN model were compared with the
activity of the associated model LIF CUBN. Instructions are provided
in the ReadMe files in each models associated sub folder, LIF_COBN and
LIF_CUBN.

If you have any questions about the implementation of these matlab
models, which require compilation with mex, contact
stefano.cavallari@iit.it
